# Supplementary material for: Research on risk assessment of cruise tourism supply chain based on catastrophe theory
Source: PLoS One. 2024 Aug 8;19(8):e0306927. doi: 10.1371/journal.pone.0306927 (PMC11309406; doi:10.1371/journal.pone.0306927)
Supplement: S1 Data — (XLSX) [file pone.0306927.s003.xlsx]

## Sheet: Scores
Indicators Expert Number	Cruise ship berthing risk	Geopolitical risk	Destination policing risk	Destination service quality risk	Cruise management talent supply risk	Cruise ship seafarer supply risk	Risk of ship supply disruption	Ship supply policy risk	Onboard service quality risk	Crew operation risk	Cruise line competition risk	Risk of epidemic transmission	Risk of terrorist attack	Shipboard accident risk	Cruise sales personnel quality risk	Cruise ticket sales risk	Principal-agent risk
1	4	5	4	4	3	3	5	5	4	5	3	4	2	5	3	4	4
2	5	5	4	4	5	5	5	4	5	4	5	5	4	4	5	4	5
3	3	5	3	4	4	4	5	3	4	5	3	4	3	4	2	3	2
4	4	5	3	3	4	3	5	5	5	5	2	4	3	5	4	2	4
5	4	5	2	2	4	3	5	4	4	5	2	4	3	5	4	3	4
6	4	4	3	3	5	3	5	5	4	4	2	5	2	5	5	2	4
7	5	4	2	3	4	2	5	5	5	5	3	4	3	4	5	3	4
8	4	4	3	2	5	2	5	4	4	4	3	4	2	4	5	2	4
9	5	4	2	2	4	3	5	4	5	5	3	4	3	4	4	3	5
10	4	5	2	3	4	3	5	5	5	5	2	5	3	5	4	2	4
11	4	5	3	3	5	3	4	4	4	4	3	4	3	4	4	2	5
12	4	4	3	3	5	3	4	4	4	4	3	5	2	5	4	2	5
13	4	5	3	3	4	2	4	5	5	5	3	4	2	5	4	2	5
14	5	5	2	2	4	3	5	5	4	5	3	5	3	5	5	2	4
15	5	4	2	3	5	3	4	5	5	5	3	4	3	4	5	3	5
16	4	4	2	3	5	2	4	4	4	5	3	5	2	4	4	3	4
17	5	4	2	3	4	2	5	5	5	5	3	5	3	5	4	2	4
18	4	5	2	2	4	3	4	4	4	5	2	5	2	5	4	2	4
19	5	5	2	2	5	2	4	5	4	4	2	5	3	5	5	3	4
20	4	4	3	3	4	2	5	4	4	5	3	5	3	4	5	3	5
21	4	5	3	3	5	2	5	5	5	4	3	5	2	4	5	2	5
22	4	5	3	3	4	3	5	5	5	5	2	4	3	5	4	3	4
23	4	5	2	3	4	3	5	5	5	5	2	4	3	5	4	2	4
24	5	4	2	3	4	2	5	5	4	4	3	4	3	5	4	2	4
25	5	5	2	2	4	2	4	5	4	4	3	5	3	5	5	3	4
26	4	5	2	3	4	3	5	5	5	5	2	4	3	5	4	2	4
27	5	4	3	2	4	3	5	4	4	4	3	5	2	4	5	2	5
28	5	4	2	2	4	3	5	5	4	5	3	5	3	4	4	3	5
29	4	4	2	2	4	2	4	4	4	4	2	5	2	5	4	3	5
30	4	5	2	3	4	3	5	5	5	5	2	4	3	5	4	2	4
31	5	5	2	2	4	3	5	5	5	4	2	4	3	5	5	3	4
32	4	5	2	2	5	2	5	4	5	5	2	5	3	5	5	2	4
33	5	4	2	3	4	2	4	4	5	5	3	5	2	4	5	3	4
34	5	5	2	2	4	3	5	5	5	5	3	4	3	5	5	2	4
35	4	5	3	2	4	3	4	5	5	5	2	4	3	5	4	2	4
36	5	4	2	3	4	3	4	5	5	5	3	4	3	4	4	3	5
37	4	4	2	2	5	2	4	4	5	4	3	5	2	5	4	2	4
38	5	4	2	2	5	3	4	5	4	4	3	5	2	4	5	2	5
39	4	4	3	2	5	3	5	4	5	4	3	4	2	5	4	3	4
40	5	4	3	2	4	3	4	5	5	4	3	5	3	5	5	3	4
41	4	4	3	2	5	3	4	4	5	5	2	5	2	5	4	2	4
42	4	5	2	2	4	3	4	5	5	5	2	4	3	5	4	2	4
43	4	4	2	3	4	3	5	4	4	4	3	5	3	4	5	2	5
44	5	5	2	2	5	2	4	5	4	4	2	5	3	4	4	3	4
45	5	4	2	2	5	2	5	4	5	5	2	4	3	4	5	2	4
46	5	5	3	2	5	2	5	5	5	5	3	4	3	5	4	3	4
47	5	5	3	3	5	3	4	5	4	4	3	5	3	5	5	2	5
48	4	5	2	2	4	3	4	4	5	4	2	4	3	5	5	2	5
49	4	5	3	3	5	2	4	4	5	5	2	4	3	5	5	3	4
50	5	5	3	2	4	3	5	5	5	5	3	5	3	5	5	3	4
51	4	4	2	3	4	3	5	5	4	4	3	5	3	5	5	3	4
52	4	5	3	2	4	3	5	5	4	5	3	5	3	5	4	2	4
53	4	5	2	2	5	3	4	4	5	4	2	4	2	4	4	2	4
54	4	5	3	2	5	2	4	5	4	4	3	4	2	4	4	3	5
55	5	5	3	3	4	2	4	5	5	5	2	4	3	4	5	2	5
56	4	5	2	2	5	2	5	4	4	5	2	5	3	5	5	2	4

## Sheet: Weights
Coefficient of varation method of weights	Cruise ship berthing risk	Geopolitical risk	Destination policing risk	Destination service quality risk	Cruise management talent supply risk	Cruise ship seafarer supply risk	Risk of ship supply disruption	Ship supply policy risk	Onboard service quality risk	Crew operation risk	Cruise lines competition risk	Risk of epidemic transmission	Risk of terrorist attack	Shipboard accident risk	Cruise sales personnel quality risk	Cruise ticket sales risk	Principal-agent risk
Mean	4.39286	4.58929	2.46429	2.53571	4.375	2.67857	4.57143	4.57143	4.55357	4.58929	2.625	4.5	2.71429	4.625	4.41071	2.48214	4.28571
Standard deviation	0.528413	0.496416	0.570941	0.601945	0.524404	0.606245	0.49935	0.534522	0.501621	0.496416	0.589684	0.504525	0.494121	0.488504	0.626006	0.571794	0.562924
Coefficients of variation	0.120289	0.108168	0.231686	0.237387	0.119864	0.226331	0.109233	0.116927	0.11016	0.108168	0.224642	0.112117	0.182045	0.105623	0.141928	0.230363	0.131349
Weight	0.0459772	0.0413444	0.0885557	0.0907345	0.0458146	0.0865088	0.0417512	0.044692	0.0421055	0.0413444	0.085863	0.0428535	0.0695815	0.0403713	0.0542482	0.0880498	0.0502044
Rank	9	15	2	1	10	4	14	11	13	15	5	12	6	17	7	3	8
	Port risk	Cruise destination risk	Cruise talent supply risk	Ship supply risk	Cruise operation risk	Cruise ship accident risk	Travel agency risk
Weight	0.0873216	0.17929	0.132323	0.0864432	0.169313	0.152806	0.192502
Rank	6	2	5	7	3	4	1

## Sheet: Data processing
Indicators	Cruise ship berthing risk	Geopolitical risk	Destination policing risk	Destination service quality risk	Cruise management talent supply risk	Cruise ship seafarer supply risk	Risk of ship supply disruption	Ship supply policy risk	Onboard service quality risk	Crew operation risk	Cruise lines competition risk	Risk of epidemic transmission	Risk of terrorist attack	Shipboard accident risk	Cruise sales personnel quality risk	Cruise ticket sales risk	Principal-agent risk
	0.5	1	1	1	0	0.333333	1	1	0	1	0.333333	0	0	1	0.333333	1	0.666667
	1	1	1	1	1	1	1	0.5	1	0	1	1	1	0	1	1	1
	0	1	0.5	1	0.5	0.666667	1	0	0	1	0.333333	0	0.5	0	0	0.5	0
	0.5	1	0.5	0.5	0.5	0.333333	1	1	1	1	0	0	0.5	1	0.666667	0	0.666667
	0.5	1	0	0	0.5	0.333333	1	0.5	0	1	0	0	0.5	1	0.666667	0.5	0.666667
	0.5	0	0.5	0.5	1	0.333333	1	1	0	0	0	1	0	1	1	0	0.666667
	1	0	0	0.5	0.5	0	1	1	1	1	0.333333	0	0.5	0	1	0.5	0.666667
	0.5	0	0.5	0	1	0	1	0.5	0	0	0.333333	0	0	0	1	0	0.666667
	1	0	0	0	0.5	0.333333	1	0.5	1	1	0.333333	0	0.5	0	0.666667	0.5	1
	0.5	1	0	0.5	0.5	0.333333	1	1	1	1	0	1	0.5	1	0.666667	0	0.666667
	0.5	1	0.5	0.5	1	0.333333	0	0.5	0	0	0.333333	0	0.5	0	0.666667	0	1
	0.5	0	0.5	0.5	1	0.333333	0	0.5	0	0	0.333333	1	0	1	0.666667	0	1
	0.5	1	0.5	0.5	0.5	0	0	1	1	1	0.333333	0	0	1	0.666667	0	1
	1	1	0	0	0.5	0.333333	1	1	0	1	0.333333	1	0.5	1	1	0	0.666667
	1	0	0	0.5	1	0.333333	0	1	1	1	0.333333	0	0.5	0	1	0.5	1
	0.5	0	0	0.5	1	0	0	0.5	0	1	0.333333	1	0	0	0.666667	0.5	0.666667
	1	0	0	0.5	0.5	0	1	1	1	1	0.333333	1	0.5	1	0.666667	0	0.666667
	0.5	1	0	0	0.5	0.333333	0	0.5	0	1	0	1	0	1	0.666667	0	0.666667
	1	1	0	0	1	0	0	1	0	0	0	1	0.5	1	1	0.5	0.666667
	0.5	0	0.5	0.5	0.5	0	1	0.5	0	1	0.333333	1	0.5	0	1	0.5	1
	0.5	1	0.5	0.5	1	0	1	1	1	0	0.333333	1	0	0	1	0	1
	0.5	1	0.5	0.5	0.5	0.333333	1	1	1	1	0	0	0.5	1	0.666667	0.5	0.666667
	0.5	1	0	0.5	0.5	0.333333	1	1	1	1	0	0	0.5	1	0.666667	0	0.666667
	1	0	0	0.5	0.5	0	1	1	0	0	0.333333	0	0.5	1	0.666667	0	0.666667
	1	1	0	0	0.5	0	0	1	0	0	0.333333	1	0.5	1	1	0.5	0.666667
	0.5	1	0	0.5	0.5	0.333333	1	1	1	1	0	0	0.5	1	0.666667	0	0.666667
	1	0	0.5	0	0.5	0.333333	1	0.5	0	0	0.333333	1	0	0	1	0	1
	1	0	0	0	0.5	0.333333	1	1	0	1	0.333333	1	0.5	0	0.666667	0.5	1
	0.5	0	0	0	0.5	0	0	0.5	0	0	0	1	0	1	0.666667	0.5	1
	0.5	1	0	0.5	0.5	0.333333	1	1	1	1	0	0	0.5	1	0.666667	0	0.666667
	1	1	0	0	0.5	0.333333	1	1	1	0	0	0	0.5	1	1	0.5	0.666667
	0.5	1	0	0	1	0	1	0.5	1	1	0	1	0.5	1	1	0	0.666667
	1	0	0	0.5	0.5	0	0	0.5	1	1	0.333333	1	0	0	1	0.5	0.666667
	1	1	0	0	0.5	0.333333	1	1	1	1	0.333333	0	0.5	1	1	0	0.666667
	0.5	1	0.5	0	0.5	0.333333	0	1	1	1	0	0	0.5	1	0.666667	0	0.666667
	1	0	0	0.5	0.5	0.333333	0	1	1	1	0.333333	0	0.5	0	0.666667	0.5	1
	0.5	0	0	0	1	0	0	0.5	1	0	0.333333	1	0	1	0.666667	0	0.666667
	1	0	0	0	1	0.333333	0	1	0	0	0.333333	1	0	0	1	0	1
	0.5	0	0.5	0	1	0.333333	1	0.5	1	0	0.333333	0	0	1	0.666667	0.5	0.666667
	1	0	0.5	0	0.5	0.333333	0	1	1	0	0.333333	1	0.5	1	1	0.5	0.666667
	0.5	0	0.5	0	1	0.333333	0	0.5	1	1	0	1	0	1	0.666667	0	0.666667
	0.5	1	0	0	0.5	0.333333	0	1	1	1	0	0	0.5	1	0.666667	0	0.666667
	0.5	0	0	0.5	0.5	0.333333	1	0.5	0	0	0.333333	1	0.5	0	1	0	1
	1	1	0	0	1	0	0	1	0	0	0	1	0.5	0	0.666667	0.5	0.666667
	1	0	0	0	1	0	1	0.5	1	1	0	0	0.5	0	1	0	0.666667
	1	1	0.5	0	1	0	1	1	1	1	0.333333	0	0.5	1	0.666667	0.5	0.666667
	1	1	0.5	0.5	1	0.333333	0	1	0	0	0.333333	1	0.5	1	1	0	1
	0.5	1	0	0	0.5	0.333333	0	0.5	1	0	0	0	0.5	1	1	0	1
	0.5	1	0.5	0.5	1	0	0	0.5	1	1	0	0	0.5	1	1	0.5	0.666667
	1	1	0.5	0	0.5	0.333333	1	1	1	1	0.333333	1	0.5	1	1	0.5	0.666667
	0.5	0	0	0.5	0.5	0.333333	1	1	0	0	0.333333	1	0.5	1	1	0.5	0.666667
	0.5	1	0.5	0	0.5	0.333333	1	1	0	1	0.333333	1	0.5	1	0.666667	0	0.666667
	0.5	1	0	0	1	0.333333	0	0.5	1	0	0	0	0	0	0.666667	0	0.666667
	0.5	1	0.5	0	1	0	0	1	0	0	0.333333	0	0	0	0.666667	0.5	1
	1	1	0.5	0.5	0.5	0	0	1	1	1	0	0	0.5	0	1	0	1
	0.5	1	0	0	1	0	1	0.5	0	1	0	1	0.5	1	1	0	0.666667
Mean	0.696429	0.589286	0.232143	0.267857	0.6875	0.22619	0.571429	0.785714	0.553571	0.589286	0.208333	0.5	0.357143	0.625	0.803571	0.241071	0.761905
	a	b	b	a	b	a	b	a	b	c	a	b	a	c	b	a	c
	0.834523	0.838382	0.614589	0.517549	0.882587	0.475595	0.829827	0.886405	0.821091	0.876156	0.456435	0.793701	0.597614	0.88914	0.929697	0.49099	0.934276
Rank	4	7	15	13	5	16	9	2	10	7	17	11	12	6	1	14	3
	complementary		complementary		complementary		complementary		complementary			complementary			non-complementary
	0.836453		0.566069		0.679091		0.858116		0.717894			0.760152			0.49099
	complementary								complementary						complementary
	c		a		b		d		a			b			a
	0.956336		0.752376		0.878974		0.96986		0.847286			0.912641			0.700707
Rank	2		6		4		1		5			3			7
	complementary
	a(Upstream)								b(Midstream)						c(Downstream)
	0.889386								0.879964						0.700707
Rank	1								2						3

## Sheet: Ranking of tertiary indicators
Risk indicators	Ranking of assessed values of the tertiary indicators
Cruise ship berthing risk	4
Geopolitical risk	7
Destination policing risk	15
Destination service quality risk	13
Cruise management talent supply risk	5
Cruise ship seafarer supply risk	16
Risk of ship supply disruption	9
Ship supply policy risk	2
Onboard service quality risk	10
Crew operation risk	7
Cruise line competition risk	17
Risk of epidemic transmission	11
Risk of terrorist attack	12
Shipboard accident risk	6
Principal-agent risk	1
Cruise sales personnel quality risk	14
Cruise ticket sales risk	3

## Sheet: Ranking of secondary indicators
Risk indicators	Ranking of assessed values of the secondary indicators
Port risk	2
Cruise destination risk	7
Cruise talent supply risk	5
Ship supply risk	1
Cruise operation risk	6
Cruise ship accident risk	3
Travel agency risk	4

## Sheet: Ranking of primary indicators
Risk indicators	Ranking of assessed values of the primary indicators
Upstream risk	1
Midstream risk	2
Downstream risk	3
